# Supplementary material for: UV-Vis-NIR Broadband Dual-Mode Photodetector Based on Graphene/InP Van Der Waals Heterostructure
Source: Sensors (Basel). 2025 Mar 27;25(7):2115. doi: 10.3390/s25072115 (PMC11991182; doi:10.3390/s25072115)
Supplement: Supplementary file 1 [file sensors-25-02115-s001.zip]

Archive with 1 entries (1 files):
- sensors-3498639-supplementary.pdf
